# Supplementary material for: Tailoring Biopesticides: Amphiphile-Assisted Nanoprecipitation of Azadirachtin within a Glycine Matrix for Sustainable Agriculture, Enhanced Stability, and Larvicidal Efficacy against Fall Armyworm
Source: ACS Omega. 2025 Aug 19;10(34):38766–79. doi: 10.1021/acsomega.5c04028 (PMC12409566; doi:10.1021/acsomega.5c04028)
Supplement: Supplementary file 2 [file ao5c04028_si_002.zip]

Archive with 4 entries (4 files):
- Fig S6-a.mp4
- Fig S6-b.mp4
- Fig S6-c.mp4
- Fig S6-d.mp4
